# Supplementary material for: Inhibiting the TGF-β1 Pathway Reduces the Aggressiveness of Intrahepatic CCA HuCCT1 CD90-Positive Cells
Source: Int J Mol Sci. 2025 May 22;26(11):4973. doi: 10.3390/ijms26114973 (PMC12155448; doi:10.3390/ijms26114973)
Supplement: Supplementary file 1 [file ijms-26-04973-s001.zip]

Archive with 1 entries (1 files):
- ijms-3606927-supplementary.png
